# Supplementary material for: Bacterial Cyclodipeptides Inhibit Invasiveness and Metastasis Progression in the Triple-Negative Breast Cancer MDA-MB-231 Mouse Model
Source: Molecules. 2026 Feb 4;31(3):543. doi: 10.3390/molecules31030543 (PMC12899019; doi:10.3390/molecules31030543)
Supplement: Supplementary file 1 [file molecules-31-00543-s001.zip]

Archive with 3 entries (2 files):
- molecules-4118657-supplementary/
- molecules-4118657-supplementary/Figure S1.pdf
- molecules-4118657-supplementary/Table S1.pdf
